# Supplementary material for: ﻿Indigoferavallicola (Fabaceae), a new species from Yunnan, southwest China
Source: PhytoKeys. 2022 Jun 3;199:9–16. doi: 10.3897/phytokeys.199.85437 (PMC9848880; doi:10.3897/phytokeys.199.85437)
Supplement: XML Treatment for Indigofera vallicola [file phytokeys.199.85437-treatment1.xml]

<!DOCTYPE tp:taxon-treatment
  PUBLIC "-//TaxonX//DTD Taxonomic Treatment Publishing DTD v0 20100105//EN" "tax-treatment-NSO.dtd">
<tp:taxon-treatment xmlns:tp="http://www.plazi.org/taxpub"><tp:treatment-meta><kwd-group><label>Taxon classification</label><kwd>
              <named-content content-type="kingdom">Plantae</named-content>
            </kwd><kwd>
              <named-content content-type="order">Fabales</named-content>
            </kwd><kwd>
              <named-content content-type="family">Fabaceae</named-content>
            </kwd></kwd-group><mixed-citation publication-type="journal"><person-group><name><surname>Liu</surname><given-names>Jin-Li</given-names></name><name><surname>Li</surname><given-names>Shi-Gang</given-names></name><name><surname>Yang</surname><given-names>Feng</given-names></name><name><surname>Wang</surname><given-names>Huan-Chong</given-names></name></person-group><article-title>﻿<italic><tp:taxon-name><tp:taxon-name-part taxon-name-part-type="genus" reg="Indigofera">Indigofera</tp:taxon-name-part><tp:taxon-name-part taxon-name-part-type="species" reg="vallicola">vallicola</tp:taxon-name-part></tp:taxon-name></italic> (<tp:taxon-name><tp:taxon-name-part taxon-name-part-type="family">Fabaceae</tp:taxon-name-part></tp:taxon-name>), a new species from Yunnan, southwest China</article-title><source>PhytoKeys</source><day>03</day><month>06</month><year>2022</year><volume>199</volume><fpage>9</fpage><lpage>16</lpage><pub-id pub-id-type="doi">10.3897/phytokeys.199.85437</pub-id></mixed-citation></tp:treatment-meta><tp:nomenclature><label>﻿</label><tp:taxon-name>
            <object-id xmlns:xlink="http://www.w3.org/1999/xlink" content-type="arpha" xlink:type="simple">B9021464-0B8C-5D87-AD0E-4F47457146D2</object-id>
            <tp:taxon-name-part taxon-name-part-type="genus" reg="Indigofera">Indigofera</tp:taxon-name-part>
            <tp:taxon-name-part taxon-name-part-type="species" reg="vallicola">vallicola</tp:taxon-name-part>
            <object-id xmlns:xlink="http://www.w3.org/1999/xlink" content-type="ipni" xlink:type="simple">urn:lsid:ipni.org:names:77299060-1</object-id>
          </tp:taxon-name><tp:taxon-authority>Huan C. Wang &amp; Jin L. Liu</tp:taxon-authority><tp:taxon-status xmlns:xlink="http://www.w3.org/1999/xlink" xlink:type="simple">sp. nov.</tp:taxon-status><xref ref-type="fig" rid="F1">Figs 1</xref><xref ref-type="fig" rid="F2">, 2</xref><xref ref-type="fig" rid="F3">, 3</xref><xref ref-type="fig" rid="F4">, 4</xref></tp:nomenclature><tp:treatment-sec sec-type="material" id="SECID0EBHAC"><title>Type.</title><p>China. Yunnan Province: Yimen County, Luzhi Town, Luzhijiang valley, Xiao Luzhi, <named-content xmlns:xlink="http://www.w3.org/1999/xlink" content-type="dwc:verbatimCoordinates" xlink:type="simple"><named-content content-type="geo-json" specific-use="{&#34;type&#34;:&#34;Point&#34;,&#34;coordinates&#34;:[101.566667,24.400000]}" id="NCID0EKHAC" xlink:type="simple">24°24'N, 101°34'E</named-content></named-content>, alt. 1,320 m, 25 September 2021, <italic>Huan-Chong Wang et al. YM15303</italic> (Holotype: YUKU!; isotypes: YUKU!)</p></tp:treatment-sec><tp:treatment-sec sec-type="diagnosis" id="SECID0ERHAC"><title>Diagnosis.</title><p><italic><tp:taxon-name><tp:taxon-name-part taxon-name-part-type="genus" reg="Indigofera">I.</tp:taxon-name-part><tp:taxon-name-part taxon-name-part-type="species" reg="vallicola">vallicola</tp:taxon-name-part></tp:taxon-name></italic> is most similar to <italic><tp:taxon-name><tp:taxon-name-part taxon-name-part-type="genus" reg="Indigofera">I.</tp:taxon-name-part><tp:taxon-name-part taxon-name-part-type="species" reg="rigioclada">rigioclada</tp:taxon-name-part></tp:taxon-name></italic> Craib by sharing the procumbent habit, relatively small leaves and the similar flower shape, but it clearly differs from the latter by its usually 13–17-foliolate, flowers 3–5 mm long, calyx teeth triangular-lanceolate, and legumes 1–2 mm in diameter.</p><fig id="F1" position="float" orientation="portrait"><object-id xmlns:xlink="http://www.w3.org/1999/xlink" content-type="doi" xlink:type="simple">10.3897/phytokeys.199.85437.figure1</object-id><object-id xmlns:xlink="http://www.w3.org/1999/xlink" content-type="arpha" xlink:type="simple">28C92EA6-734F-51E7-ABDF-D315E1C763BD</object-id><label>Figure 1.</label><caption><p><italic><tp:taxon-name><tp:taxon-name-part taxon-name-part-type="genus" reg="Indigofera">Indigofera</tp:taxon-name-part><tp:taxon-name-part taxon-name-part-type="species" reg="vallicola">vallicola</tp:taxon-name-part></tp:taxon-name></italic> Huan C. Wang &amp; Jin L. Liu sp. nov. (Drawn by Jin-Li Liu) <bold>A</bold> habit <bold>B</bold> standard <bold>C</bold> wing <bold>D</bold> keel <bold>E</bold> calyx <bold>F</bold> anther <bold>G</bold> flower <bold>H</bold> leaflet <bold>I</bold> legume.</p></caption><graphic xmlns:xlink="http://www.w3.org/1999/xlink" xlink:href="phytokeys-199-009_article-85437__-g001.jpg" position="float" orientation="portrait" xlink:type="simple" id="oo_691666.jpg"><uri content-type="original_file" xlink:type="simple">https://binary.pensoft.net/fig/691666</uri></graphic></fig></tp:treatment-sec><tp:treatment-sec sec-type="description" id="SECID0EXJAC"><title>Description.</title><p>Dwarf shrubs, usually prostrate, 20–35 cm in height. Stems branched, brown, glabrescent, usually 1–2.5 mm in diameter. Branchlets nearly terete, 10–15 cm long, with dense appressed white and brown medifixed and symmetrically 2-branched trichomes. Leaves imparipinnate, 2–5 cm long, 1–2 cm wide, usually (7–)13–17-foliolate. Stipules lanceolate to subulate, 1–2 mm long. Petioles 0.2–0.4 cm long, petioles and rachis subterete, adaxially grooved, with appressed white and brown medifixed symmetrically 2-branched trichomes. Leaflets opposite, 0.2–1.2 cm long, 0.15–0.5 cm wide, adaxially green, abaxially gray, midvein abaxially prominent and adaxially impressed, secondary veins inconspicuous, both surfaces with white and brown medifixed symmetrically 2-branched trichomes; terminal leaflets obovate, apex rounded to truncate, and mucronate, base cuneate; lateral leaflets oblong or elliptic, apex rounded to truncate and mucronate, base rounded. Inflorescences racemose, axillary, 2.5–6 cm long. Peduncles 1–1.8 cm long. Bracts caducous, lanceolate to ovate-lanceolate, purple, ca. 0.2 cm long, abaxially with white medifixed trichomes, adaxially glabrous. Pedicels 1–2 mm long. Calyx funnelform, rarely cup-shaped, purple, outside with white and brown medifixed symmetrically 2-branched trichomes, glabrous inside; tube ca. 1 mm long; teeth 5, unequal, triangular-lanceolate, ca. 1 mm long, apex acuminate. Corolla pink; standard obovate, 3–5 mm long, 2–3 mm wide, apex mucronate, outside with white medifixed trichomes; wings spoon-shaped, 2.5–4.0 mm long, ca. 1 mm wide, outside pilose; keels 3–5 mm long, ca. 1 mm wide, outside pilose, with a small lateral spur. Stamens 3–5 mm long, anthers broadly ovoid, apex mucronate. Ovary hairy, style glabrous. Legumes linear, cylindric, 1.5–3.2 cm long, 0.1–0.2 cm in diameter, apex beaked, with white and brown medifixed symmetrically 2-branched trichomes. Seeds usually 6–8, oblong to rectangle, dark-brown, glabrous, 1–2 mm long, ca. 1 mm wide.</p><fig id="F2" position="float" orientation="portrait"><object-id xmlns:xlink="http://www.w3.org/1999/xlink" content-type="doi" xlink:type="simple">10.3897/phytokeys.199.85437.figure2</object-id><object-id xmlns:xlink="http://www.w3.org/1999/xlink" content-type="arpha" xlink:type="simple">5BB7C733-5AA3-5E2C-B603-961B42AC7F82</object-id><label>Figure 2.</label><caption><p><italic><tp:taxon-name><tp:taxon-name-part taxon-name-part-type="genus" reg="Indigofera">Indigofera</tp:taxon-name-part><tp:taxon-name-part taxon-name-part-type="species" reg="vallicola">vallicola</tp:taxon-name-part></tp:taxon-name></italic> Huan C. Wang &amp; Jin L. Liu sp. nov. <bold>A</bold> habit <bold>B</bold> a portion of branchlet showing abaxial surfaces of leaflets <bold>C</bold> plants in fruiting stage <bold>D</bold> stipules <bold>E</bold> a portion of inflorescens <bold>F</bold> calyces <bold>G</bold> legume. Scale bars: 10 cm (<bold>A</bold>); 4 cm (<bold>C</bold>); 1 cm (<bold>B, G</bold>); 4 mm (<bold>E</bold>); 3 mm (<bold>F</bold>); 1 mm (<bold>D</bold>).</p></caption><graphic xmlns:xlink="http://www.w3.org/1999/xlink" xlink:href="phytokeys-199-009_article-85437__-g002.jpg" position="float" orientation="portrait" xlink:type="simple" id="oo_691667.jpg"><uri content-type="original_file" xlink:type="simple">https://binary.pensoft.net/fig/691667</uri></graphic></fig></tp:treatment-sec><tp:treatment-sec sec-type="phenology" id="SECID0EOLAC"><title>Phenology.</title><p>Flowering occurs from September to November, fruiting from October to December.</p></tp:treatment-sec><tp:treatment-sec sec-type="distribution" id="SECID0ETLAC"><title>Distribution and ecology.</title><p><italic><tp:taxon-name><tp:taxon-name-part taxon-name-part-type="genus" reg="Indigofera">Indigofera</tp:taxon-name-part><tp:taxon-name-part taxon-name-part-type="species" reg="vallicola">vallicola</tp:taxon-name-part></tp:taxon-name></italic> is endemic to southwest China, where it has only been collected from two localities (ca. 45 km apart from each other) in central Yunnan to date: Xiao Luzhi (type locality) in Luzhijiang valley and Ainishan village in Shuangbai County. The climate in its habitat is seasonally hot and arid. In the type locality, <italic><tp:taxon-name><tp:taxon-name-part taxon-name-part-type="genus" reg="Indigofera">I.</tp:taxon-name-part><tp:taxon-name-part taxon-name-part-type="species" reg="vallicola">vallicola</tp:taxon-name-part></tp:taxon-name></italic> occurs in the xerophilous scrubs or grasslands at elevations of 1200–1800 m, and its association include <italic><tp:taxon-name><tp:taxon-name-part taxon-name-part-type="genus" reg="Phyllanthus">Phyllanthus</tp:taxon-name-part><tp:taxon-name-part taxon-name-part-type="species" reg="emblica">emblica</tp:taxon-name-part></tp:taxon-name></italic> Linn. (<tp:taxon-name><tp:taxon-name-part taxon-name-part-type="family">Phyllanthaceae</tp:taxon-name-part></tp:taxon-name>), <italic><tp:taxon-name><tp:taxon-name-part taxon-name-part-type="genus" reg="Paliurus">Paliurus</tp:taxon-name-part><tp:taxon-name-part taxon-name-part-type="species" reg="orientalis">orientalis</tp:taxon-name-part></tp:taxon-name></italic> (Franch.) Hemsl. (<tp:taxon-name><tp:taxon-name-part taxon-name-part-type="family">Rhamnaceae</tp:taxon-name-part></tp:taxon-name>), <italic><tp:taxon-name><tp:taxon-name-part taxon-name-part-type="genus" reg="Dalbergia">Dalbergia</tp:taxon-name-part><tp:taxon-name-part taxon-name-part-type="species" reg="yunnanensis">yunnanensis</tp:taxon-name-part></tp:taxon-name></italic> Franch. (<tp:taxon-name><tp:taxon-name-part taxon-name-part-type="family">Fabaceae</tp:taxon-name-part></tp:taxon-name>), <italic><tp:taxon-name><tp:taxon-name-part taxon-name-part-type="genus" reg="Symphoricarpos">Symphoricarpos</tp:taxon-name-part><tp:taxon-name-part taxon-name-part-type="species" reg="sinensis">sinensis</tp:taxon-name-part></tp:taxon-name></italic> Rehd. (<tp:taxon-name><tp:taxon-name-part taxon-name-part-type="family">Caprifoliaceae</tp:taxon-name-part></tp:taxon-name>), <italic><tp:taxon-name><tp:taxon-name-part taxon-name-part-type="genus" reg="Duhaldea">Duhaldea</tp:taxon-name-part><tp:taxon-name-part taxon-name-part-type="species" reg="lachnocephala">lachnocephala</tp:taxon-name-part></tp:taxon-name></italic> Huan C. Wang &amp; Feng Yang (<tp:taxon-name><tp:taxon-name-part taxon-name-part-type="family">Asteraceae</tp:taxon-name-part></tp:taxon-name>) (an endemic species described by <xref ref-type="bibr" rid="B11">Yang et al. (2022)</xref>), <italic><tp:taxon-name><tp:taxon-name-part taxon-name-part-type="genus" reg="Pterygiella">Pterygiella</tp:taxon-name-part><tp:taxon-name-part taxon-name-part-type="species" reg="luzhijiangensis">luzhijiangensis</tp:taxon-name-part></tp:taxon-name></italic> Huan C. Wang (<tp:taxon-name><tp:taxon-name-part taxon-name-part-type="family">Orobanchaceae</tp:taxon-name-part></tp:taxon-name>), <italic><tp:taxon-name><tp:taxon-name-part taxon-name-part-type="genus" reg="Silene">Silene</tp:taxon-name-part><tp:taxon-name-part taxon-name-part-type="species" reg="otodonta">otodonta</tp:taxon-name-part></tp:taxon-name></italic> Franch. (<tp:taxon-name><tp:taxon-name-part taxon-name-part-type="family">Caryophyllaceae</tp:taxon-name-part></tp:taxon-name>), <italic><tp:taxon-name><tp:taxon-name-part taxon-name-part-type="genus" reg="Spodiopogon">Spodiopogon</tp:taxon-name-part><tp:taxon-name-part taxon-name-part-type="species" reg="sagittifolius">sagittifolius</tp:taxon-name-part></tp:taxon-name></italic> Rendle (<tp:taxon-name><tp:taxon-name-part taxon-name-part-type="family">Poaceae</tp:taxon-name-part></tp:taxon-name>), <italic><tp:taxon-name><tp:taxon-name-part taxon-name-part-type="genus" reg="Heteropogon">Heteropogon</tp:taxon-name-part><tp:taxon-name-part taxon-name-part-type="species" reg="contortus">contortus</tp:taxon-name-part></tp:taxon-name></italic> (Linn.) Beauv. ex Roem. &amp; Schult. (<tp:taxon-name><tp:taxon-name-part taxon-name-part-type="family">Poaceae</tp:taxon-name-part></tp:taxon-name>) and <italic><tp:taxon-name><tp:taxon-name-part taxon-name-part-type="genus" reg="Themeda">Themeda</tp:taxon-name-part><tp:taxon-name-part taxon-name-part-type="species" reg="caudata">caudata</tp:taxon-name-part></tp:taxon-name></italic> (Nees ex Hooker &amp; Arnott) A. Camus (<tp:taxon-name><tp:taxon-name-part taxon-name-part-type="family">Poaceae</tp:taxon-name-part></tp:taxon-name>).</p><fig id="F3" position="float" orientation="portrait"><object-id xmlns:xlink="http://www.w3.org/1999/xlink" content-type="doi" xlink:type="simple">10.3897/phytokeys.199.85437.figure3</object-id><object-id xmlns:xlink="http://www.w3.org/1999/xlink" content-type="arpha" xlink:type="simple">CB6CA2BB-1900-5AF3-8BB4-8F2E73265F98</object-id><label>Figure 3.</label><caption><p><italic><tp:taxon-name><tp:taxon-name-part taxon-name-part-type="genus" reg="Indigofera">Indigofera</tp:taxon-name-part><tp:taxon-name-part taxon-name-part-type="species" reg="vallicola">vallicola</tp:taxon-name-part></tp:taxon-name></italic> Huan C. Wang &amp; Jin L. Liu sp. nov. <bold>A</bold> standard <bold>B</bold> wing <bold>C</bold> keel <bold>D</bold> stamens and pistil.</p></caption><graphic xmlns:xlink="http://www.w3.org/1999/xlink" xlink:href="phytokeys-199-009_article-85437__-g003.jpg" position="float" orientation="portrait" xlink:type="simple" id="oo_691668.jpg"><uri content-type="original_file" xlink:type="simple">https://binary.pensoft.net/fig/691668</uri></graphic></fig></tp:treatment-sec><tp:treatment-sec sec-type="etymology" id="SECID0EUCAE"><title>Etymology.</title><p>The specific epithet is taken from the Latin “<italic>vallis</italic>” (valley) and the suffix “-<italic>cola</italic>” (dweller), referring to the habitat where the new species is found.</p><fig id="F4" position="float" orientation="portrait"><object-id xmlns:xlink="http://www.w3.org/1999/xlink" content-type="doi" xlink:type="simple">10.3897/phytokeys.199.85437.figure4</object-id><object-id xmlns:xlink="http://www.w3.org/1999/xlink" content-type="arpha" xlink:type="simple">03293A8A-2E3D-5B41-AD88-A73E51C4C095</object-id><label>Figure 4.</label><caption><p>A specimen (YUKU-02024801) of <italic><tp:taxon-name><tp:taxon-name-part taxon-name-part-type="genus" reg="Indigofera">Indigofera</tp:taxon-name-part><tp:taxon-name-part taxon-name-part-type="species" reg="vallicola">vallicola</tp:taxon-name-part></tp:taxon-name></italic> Huan C. Wang &amp; Jin L. Liu sp. nov. collected in October 1965 from Ainishan village in Shuangbai County, southwest China.</p></caption><graphic xmlns:xlink="http://www.w3.org/1999/xlink" xlink:href="phytokeys-199-009_article-85437__-g004.jpg" position="float" orientation="portrait" xlink:type="simple" id="oo_691669.jpg"><uri content-type="original_file" xlink:type="simple">https://binary.pensoft.net/fig/691669</uri></graphic></fig></tp:treatment-sec><tp:treatment-sec sec-type="material" id="SECID0EWDAE"><title>Additional specimens examined.</title><p><bold>China. Yunnan</bold>: Shuangbai County, Ainishan, alt. 1,800 m, 22 October 1965, <italic>W. M. Zhu et al. 04195</italic> (YUKU); Yimen County, Luzhi Town, alt. 1,250 m, 20 October 1965, <italic>W. M. Zhu et al. 4659</italic> (YUKU); <italic>ibid.</italic>, 3 October 2016, <italic>H. C. Wang et al. YM1274</italic> (YUKU); <italic>ibid.</italic>, 12 November 2019, <italic>H. C. Wang et al. YM8322</italic> (YUKU).</p></tp:treatment-sec><tp:treatment-sec sec-type="Taxonomic notes" id="SECID0EKEAE"><title>Taxonomic notes.</title><p><italic><tp:taxon-name><tp:taxon-name-part taxon-name-part-type="genus" reg="Indigofera">Indigofera</tp:taxon-name-part><tp:taxon-name-part taxon-name-part-type="species" reg="vallicola">vallicola</tp:taxon-name-part></tp:taxon-name></italic> is mainly characterized by having the prostrate habit, usually 13–17-foliolate leaves and relatively small (3–5 mm long) flowers. Morphologically, it is most similar to <italic><tp:taxon-name><tp:taxon-name-part taxon-name-part-type="genus" reg="Indigofera">I.</tp:taxon-name-part><tp:taxon-name-part taxon-name-part-type="species" reg="rigioclada">rigioclada</tp:taxon-name-part></tp:taxon-name></italic> Craib by sharing the procumbent habit, relatively small leaves and similar flower shape, but it clearly differs from the latter by its usually 13–17-foliolate (vs. 5–13-foliolate in <italic><tp:taxon-name><tp:taxon-name-part taxon-name-part-type="genus" reg="Indigofera">I.</tp:taxon-name-part><tp:taxon-name-part taxon-name-part-type="species" reg="rigioclada">rigioclada</tp:taxon-name-part></tp:taxon-name></italic>), flowers 3–5 mm (vs. 8–10 mm) long, calyx teeth triangular-lanceolate (vs. triangular), and legumes 1–2 mm (vs. larger than 2 mm) in diameter. <italic><tp:taxon-name><tp:taxon-name-part taxon-name-part-type="genus" reg="Indigofera">Indigofera</tp:taxon-name-part><tp:taxon-name-part taxon-name-part-type="species" reg="vallicola">vallicola</tp:taxon-name-part></tp:taxon-name></italic> is also more or less similar to <italic><tp:taxon-name><tp:taxon-name-part taxon-name-part-type="genus" reg="Indigofera">I.</tp:taxon-name-part><tp:taxon-name-part taxon-name-part-type="species" reg="henryi">henryi</tp:taxon-name-part></tp:taxon-name></italic> Franch. in its overall appearance, relatively gracile pedicels and shape of calyx. Nevertheless, <italic><tp:taxon-name><tp:taxon-name-part taxon-name-part-type="genus" reg="Indigofera">I.</tp:taxon-name-part><tp:taxon-name-part taxon-name-part-type="species" reg="henryi">henryi</tp:taxon-name-part></tp:taxon-name></italic> clearly differs from the former in having the linear stipules usually 5 mm long (vs. lanceolate to subulate, 1–2 mm long in <italic><tp:taxon-name><tp:taxon-name-part taxon-name-part-type="genus" reg="Indigofera">I.</tp:taxon-name-part><tp:taxon-name-part taxon-name-part-type="species" reg="vallicola">vallicola</tp:taxon-name-part></tp:taxon-name></italic>), leaves larger, 3–10 cm (vs. 2–5 cm) long, rachis of adaxially flattened, slightly winged (vs. grooved and without winged), leaflet blades 1.7–2.3 × 0.5–1.2 cm (vs. 0.2–1.2 × 0.15–0.5 cm), pedicels (2)3–6(–9) mm (vs. 1–2 mm) long, corolla much larger in size, white (vs. pink), with 7–9 × 5–6 mm (vs. 3–5 × 2–3 mm) standard and 7–9 mm (vs. 3–5 mm) long keels.</p><p><italic><tp:taxon-name><tp:taxon-name-part taxon-name-part-type="genus" reg="Indigofera">Indigofera</tp:taxon-name-part><tp:taxon-name-part taxon-name-part-type="species" reg="vallicola">vallicola</tp:taxon-name-part></tp:taxon-name></italic> is somewhat close to <italic><tp:taxon-name><tp:taxon-name-part taxon-name-part-type="genus" reg="Indigofera">I.</tp:taxon-name-part><tp:taxon-name-part taxon-name-part-type="species" reg="franchetii">franchetii</tp:taxon-name-part></tp:taxon-name></italic> X. F. Gao &amp; Schrire, an endemic species found from the dry-hot valleys of Jinsha River and its tributaries in southwestern China. Nevertheless, <italic><tp:taxon-name><tp:taxon-name-part taxon-name-part-type="genus" reg="Indigofera">I.</tp:taxon-name-part><tp:taxon-name-part taxon-name-part-type="species" reg="franchetii">franchetii</tp:taxon-name-part></tp:taxon-name></italic> differs from <italic><tp:taxon-name><tp:taxon-name-part taxon-name-part-type="genus" reg="Indigofera">I.</tp:taxon-name-part><tp:taxon-name-part taxon-name-part-type="species" reg="vallicola">vallicola</tp:taxon-name-part></tp:taxon-name></italic> in having 35–50 cm long branchlets, (11–)17–27-foliolate leaves ca. 5–10 cm long, racemes 5.5–11 cm long, peduncles 0.7–3.0 cm long, pedicels 0.5–1.0 mm long, calyces cup-shaped, standards oblong-elliptic, 7–8 mm long, legumes 2.5–4.0 cm long, 1.5–2.5 mm in diameter. The new species shows some similarities with <italic><tp:taxon-name><tp:taxon-name-part taxon-name-part-type="genus" reg="Indigofera">I.</tp:taxon-name-part><tp:taxon-name-part taxon-name-part-type="species" reg="chaetodonta">chaetodonta</tp:taxon-name-part></tp:taxon-name></italic> Franch. in the habit, flower size, and calyx shape. However, <italic><tp:taxon-name><tp:taxon-name-part taxon-name-part-type="genus" reg="Indigofera">I.</tp:taxon-name-part><tp:taxon-name-part taxon-name-part-type="species" reg="chaetodonta">chaetodonta</tp:taxon-name-part></tp:taxon-name></italic> is well differentiated from <italic><tp:taxon-name><tp:taxon-name-part taxon-name-part-type="genus" reg="Indigofera">I.</tp:taxon-name-part><tp:taxon-name-part taxon-name-part-type="species" reg="vallicola">vallicola</tp:taxon-name-part></tp:taxon-name></italic> in having (5 or) 7- or 9-foliolate leaves 0.6–1.5 (–2.0) cm long, leaflet blades oblong to oblanceolate, 3.5–6 × 1.5–2.5 mm, adaxially nearly glabrous, standards broadly elliptic, 5–7 × ca. 4 mm, legumes 1.5–2.0 cm long, glabrous or with sparse appressed medifixed trichomes.</p></tp:treatment-sec><ref-list><ref id="B11"><mixed-citation xmlns:xlink="http://www.w3.org/1999/xlink" xlink:type="simple"><person-group><name name-style="western"><surname>Yang</surname><given-names>F</given-names></name><name name-style="western"><surname>Ye</surname><given-names>JY</given-names></name><name name-style="western"><surname>Huang</surname><given-names>QC</given-names></name><name name-style="western"><surname>Wang</surname><given-names>QP</given-names></name><name name-style="western"><surname>Wang</surname><given-names>HC</given-names></name></person-group> (<year>2022</year>) <article-title><italic><tp:taxon-name><tp:taxon-name-part taxon-name-part-type="genus">Duhaldea</tp:taxon-name-part><tp:taxon-name-part taxon-name-part-type="species">lachnocephala</tp:taxon-name-part></tp:taxon-name></italic> (<tp:taxon-name><tp:taxon-name-part taxon-name-part-type="family">Asteraceae</tp:taxon-name-part></tp:taxon-name>: <tp:taxon-name><tp:taxon-name-part taxon-name-part-type="subtribe">Inulinae</tp:taxon-name-part></tp:taxon-name>), a new species from Yunnan, southwest China.</article-title><source>Taiwania</source><volume>67</volume>(<issue>2</issue>): <fpage>217</fpage>–<lpage>222</lpage>.</mixed-citation></ref></ref-list></tp:taxon-treatment>
